# Supplementary material for: Source Areas as a Key Factor Contributing to the Recovery Time of Controlled Feral Pigeon (Columba livia var. domestica) Colonies in Low-Density Urban Locations
Source: Animals (Basel). 2022 Apr 19;12(9):1056. doi: 10.3390/ani12091056 (PMC9101645; doi:10.3390/ani12091056)
Supplement: Supplementary file 1 [file animals-12-01056-s001.zip]

Archive with 1 entries (1 files):
- animals-1554328-supplementary.pdf
